# Supplementary material for: Rosmanol and Carnosol Synergistically Alleviate Rheumatoid Arthritis through Inhibiting TLR4/NF-κB/MAPK Pathway
Source: Molecules. 2021 Dec 23;27(1):78. doi: 10.3390/molecules27010078 (PMC8746366; doi:10.3390/molecules27010078)
Supplement: Supplementary file 1 [file molecules-27-00078-s001.zip]

Archive with 1 entries (1 files):
- molecules-1475710-supplementary.pdf
